# Supplementary material for: Correction: Sperm whales habituate to research vessels engaged in photoidentification
Source: PLoS One. 2026 Jul 7;21(7):e0353342. doi: 10.1371/journal.pone.0353342 (PMC13340764; doi:10.1371/journal.pone.0353342)
Supplement: S1 Data — Sheets: All previous years; Just year in question; Data for social units; Explanation. (XLSX) [file pone.0353342.s001.xlsx]

## Sheet: All previous years
Day	1	2	3	4	5	all15	poor12	poor13	Year	Range_med	Range_mea	sdd	ppi	api	cpi
1985-02-23	1	3	8	8	1	21	4	12	1985	100	121.429	0	0	0	0
1985-02-24	1	11	11	35	7	65	12	23	1985	100	143.03	1	0.0625	1	2
1985-02-25	0	1	3	15	3	22	1	4	1985	75	88.75	2	0.0714286	1	1
1985-03-06	0	3	4	18	3	28	3	7	1985	80	108.846	11	0	0	0
1985-03-07	1	3	10	26	16	56	4	14	1985	100	128.387	12	0.4	1	9
1985-03-08	2	2	5	15	2	26	4	9	1985	130	159.412	13	0.588235	1	13
1985-03-09	1	4	3	35	6	49	5	8	1985	100	135	14	0.105263	1	2
1985-03-10	1	3	5	31	6	46	4	9	1985	190	193.571	15	0.592593	1	18
1985-03-11	4	12	15	21	2	54	16	31	1985	100	152.321	16	0.227273	1	8
1985-03-21	0	6	3	10	0	19	6	9	1985	80	122.059	26	0.153846	1	3
1985-03-22	1	1	7	11	4	24	2	9	1985	100	112.105	27	0.4	1	8
1985-03-23	0	5	0	23	6	34	5	5	1985	80	111.765	28	0.45	1	15
1985-03-24	0	1	3	9	0	13	1	4	1985	125	148.75	29	0	0	0
1985-03-25	0	1	4	4	1	10	1	5	1985	100	126.667	30	0.375	1	5
1985-03-26	0	2	6	17	6	31	2	8	1985	100	182.963	31	0.2	1	6
1985-03-27	0	0	2	14	2	18	0	2	1985	75	115	32	0.111111	1	1
1985-03-28	0	3	5	19	4	31	3	8	1985	100	109.63	33	0.166667	1	4
1985-03-29	0	1	2	9	3	15	1	3	1985	100	117	34	0.285714	1	4
1985-03-30	0	3	10	29	4	46	3	13	1985	100	111.029	35	0.545455	1	30
1985-03-31	1	3	4	21	2	31	4	8	1985	100	144.5	36	0.416667	1	17
1985-04-10	0	0	5	9	2	16	0	5	1985	100	122.692	46	0.0666667	1	1
1985-04-11	1	2	4	18	5	30	3	7	1985	100	119.286	47	0.210526	1	8
1985-04-12	2	4	7	34	9	56	6	13	1985	80	95.9091	48	0.526316	1	34
1985-04-13	0	1	1	3	0	5	1	2	1985	100	147.5	49	0.75	1	3
1985-04-14	0	0	4	7	0	11	0	4	1985	100	113	50	0.5	1	6
1985-04-15	1	1	5	13	7	27	2	7	1985	80	110.263	51	0.315789	1	12
1985-04-16	0	1	5	6	0	12	1	6	1985	225	213.5	52	0	0	0
1985-04-17	1	3	7	13	7	31	4	11	1985	80	92.1875	53	0.56	1	19
1985-04-18	0	10	2	18	2	32	10	12	1985	100	121.471	54	0.545455	1	23
1985-04-19	0	1	3	7	3	14	1	4	1985	95	100.8	55	0.111111	1	2
1985-04-20	0	8	9	19	3	39	8	17	1985	110	164.375	56	0.16	1	9
1987-01-03	0	6	7	21	0	34	6	13	1987	100	117.368	0	0	0	0
1987-01-05	3	7	12	26	5	53	10	22	1987	90	116.528	2	0.538462	1	24
1987-01-06	0	7	7	5	3	22	7	14	1987	200	231.364	3	0.692308	1	16
1987-01-07	0	3	1	12	5	21	3	4	1987	100	125.714	4	0.923077	1	33
1987-01-08	0	5	8	22	9	44	5	13	1987	85	112.941	5	1	1	68
1987-01-09	0	9	13	46	6	74	9	22	1987	120	137.727	6	1	1	72
1987-01-18	0	1	7	16	15	39	1	8	1987	80	103.103	15	1	1	86
1987-01-19	0	0	1	5	3	9	0	1	1987	90	123.077	16	1	1	27
1987-01-20	0	3	2	19	6	30	3	5	1987	100	128.065	17	0.214286	1	5
1987-01-22	0	3	4	28	18	53	3	7	1987	80	111.912	19	0.666667	1	17
1987-01-23	0	1	5	21	11	38	1	6	1987	90	96.9643	20	1	1	28
1987-01-24	0	0	2	5	2	9	0	2	1987	80	80	21	0	0	0
1987-02-07	0	2	14	17	5	38	2	16	1987	100	143.333	35	0.2	1	4
1987-02-08	0	0	3	19	7	29	0	3	1987	100	150.227	36	0.866667	1	17
1987-02-09	0	4	11	20	12	47	4	15	1987	80	124.971	37	1	1	34
1987-02-10	0	0	0	4	0	4	0	0	1987	145	136.667	38	0	0	0
1987-02-11	0	5	8	24	8	45	5	13	1987	80	123.409	39	1	1	48
1987-02-12	0	2	9	17	10	38	2	11	1987	100	142.5	40	1	1	55
1987-02-13	0	1	3	7	2	13	1	4	1987	110	175	41	0.333333	1	7
1987-03-09	1	0	3	8	5	17	1	4	1987	95	155	65	1	1	51
1987-03-11	0	0	2	7	6	15	0	2	1987	85	136.667	67	0	0	0
1987-03-12	0	2	2	3	0	7	2	4	1987	100	133.333	68	0.4	1	4
1987-03-13	0	2	5	12	2	21	2	7	1987	100	201.591	69	0.444444	1	20
1987-03-21	0	1	6	4	4	15	1	7	1987	100	222.5	77	0.454545	1	13
1987-03-22	0	2	5	21	3	31	2	7	1987	150	206.471	78	0.555556	1	15
1987-03-23	0	2	5	9	3	19	2	7	1987	150	144.615	79	0.111111	1	1
1987-03-25	0	1	5	7	0	13	1	6	1987	150	157	81	0	0	0
1987-04-16	0	12	19	26	3	60	12	31	1987	100	137.895	103	0.153846	1	6
1987-04-17	0	4	10	31	8	53	4	14	1987	100	148.966	104	0.380952	1	9
1987-04-18	0	18	15	48	12	93	18	33	1987	100	142.907	105	0.621622	1	33
1987-04-19	1	13	10	36	14	74	14	24	1987	95	124.2	106	0.837838	1	56
1987-04-20	0	1	6	19	1	27	1	7	1987	85	145.75	107	0.294118	1	11
1987-04-26	0	1	10	13	1	25	1	11	1987	100	108	113	0.133333	1	2
1987-04-27	0	0	8	14	11	33	0	8	1987	70	111.897	114	0	0	0
1987-04-28	0	2	3	23	6	34	2	5	1987	70	88.3333	115	0.125	1	3
1987-05-02	0	1	4	12	14	31	1	5	1987	60	131.905	119	0.636364	1	9
1987-05-11	0	0	0	4	1	5	0	0	1987	70	59.1667	128	0	0	0
1987-05-12	0	3	10	20	4	37	3	13	1987	80	121.774	129	0.407407	1	28
1987-05-13	0	0	3	8	2	13	0	3	1987	75	125.909	130	0.727273	1	27
1987-05-29	0	2	1	0	0	3	2	3	1987	125	125	146	0	0	0
1987-05-30	0	4	4	8	3	19	4	8	1987	200	180.952	147	0.166667	1	5
1987-05-31	0	3	3	10	0	16	3	6	1987	80	121.429	148	0.142857	1	2
1987-06-01	0	3	3	4	2	12	3	6	1987	100	137.692	149	0.5	1	5
1987-06-02	1	7	11	19	1	39	8	19	1987	100	135.758	150	0.0555556	1	2
1987-06-03	0	2	13	26	21	62	2	15	1987	60	84.8718	151	0.590909	1	15
1987-06-04	0	2	7	14	4	27	2	9	1987	90	105.625	152	0.318182	1	9
1987-06-05	0	1	4	15	1	21	1	5	1987	60	85	153	0.0769231	1	1
1987-06-06	0	0	6	12	4	22	0	6	1987	50	65.625	154	0.0588235	1	1
1987-06-17	0	0	1	1	1	3	0	1	1987	80	90	165	0	0	0
1987-06-18	0	1	8	10	4	23	1	9	1987	90	82.381	166	0.3125	1	5
1987-06-19	0	6	8	6	8	28	6	14	1987	50	59.0909	167	0.391304	1	11
1987-06-26	0	1	0	6	4	11	1	1	1987	80	104.444	174	0.333333	1	5
1987-06-27	0	0	0	9	8	17	0	0	1987	60	81.5789	175	1	1	11
1987-06-28	0	1	4	4	2	11	1	5	1987	80	83.1818	176	0.333333	1	4
1988-04-12	0	0	5	8	16	29	0	5	1988				0	0	0
1988-04-13	0	4	20	50	22	96	4	24	1988				0.179487	1	7
1988-04-14	0	1	9	47	12	69	1	10	1988				0.0344828	1	1
1988-04-15	0	0	7	68	13	88	0	7	1988				0.0952381	1	3
1988-04-20	0	0	5	8	6	19	0	5	1988				0	0	0
1988-10-27	0	0	3	3	0	6	0	3	1988				0	0	0
1988-10-28	0	0	0	2	0	2	0	0	1988				0	0	0
1988-10-29	0	0	4	4	0	8	0	4	1988				0.571429	1	22
1988-11-08	0	0	1	3	0	4	0	1	1988				0.5	1	2
1988-11-09	0	0	1	1	0	2	0	1	1988				1	1	3
1988-11-10	0	0	4	4	0	8	0	4	1988				0.142857	1	2
1988-11-11	0	1	16	33	1	51	1	17	1988				0.0357143	1	3
1988-11-12	0	0	7	12	2	21	0	7	1988				0.0625	1	3
1988-12-15	0	0	4	17	0	21	0	4	1988				0.75	1	14
1988-12-29	0	0	4	14	0	18	0	4	1988				0.818182	1	24
1989-01-13	0	2	7	18	2	29	2	9	1989			0	0.368421	1	7
1989-01-28	0	0	8	13	0	21	0	8	1989			15	0.0526316	1	1
1989-01-29	0	0	0	9	4	13	0	0	1989			16	0	0	0
1989-02-10	0	0	4	5	2	11	0	4	1989			28	0	0	0
1989-02-11	0	0	6	7	0	13	0	6	1989			29	0	0	0
1989-02-12	0	0	2	1	0	3	0	2	1989			30	0.333333	1	1
1989-02-13	0	6	10	12	1	29	6	16	1989			31	0.0689655	1	3
1989-02-14	0	0	1	3	1	5	0	1	1989			32	0	0	0
1989-02-15	0	0	5	1	0	6	0	5	1989			33	0	0	0
1989-02-16	0	0	8	10	1	19	0	8	1989			34	0	0	0
1989-02-17	0	1	11	12	2	26	1	12	1989			35	0.125	1	3
1989-02-18	0	0	5	13	1	19	0	5	1989			36	0	0	0
1989-03-01	0	0	1	5	2	8	0	1	1989			47	0	0	0
1989-03-02	0	0	4	16	7	27	0	4	1989			48	0.333333	1	6
1989-03-03	0	0	3	20	11	34	0	3	1989			49	0.380952	1	12
1989-03-04	0	0	7	25	27	59	0	7	1989			50	0	0	0
1989-03-05	0	5	11	42	24	82	5	16	1989			51	0.226415	1	26
1989-03-06	0	0	14	24	9	47	0	14	1989			52	0.0769231	1	5
1989-03-08	0	0	6	26	4	36	0	6	1989			54	0.708333	1	27
1989-03-09	0	0	5	19	4	28	0	5	1989			55	0.772727	1	36
1989-03-10	0	0	5	14	0	19	0	5	1989			56	0	0	0
1989-03-11	0	3	4	22	9	38	3	7	1989			57	0.392857	1	51
1989-03-30	0	0	3	1	0	4	0	3	1989			76	0	0	0
1989-04-01	0	0	6	15	16	37	0	6	1989			78	0.0416667	1	1
1989-04-02	0	0	8	29	12	49	0	8	1989			79	0.1	1	3
1989-04-03	0	0	3	6	0	9	0	3	1989			80	0.333333	1	11
1989-04-13	0	0	5	6	4	15	0	5	1989			90	0	0	0
1989-04-14	0	0	2	4	1	7	0	2	1989			91	0.2	1	1
1989-04-15	0	0	0	17	10	27	0	0	1989			92	0	0	0
1989-04-16	0	0	4	18	23	45	0	4	1989			93	0.5	1	9
1989-04-17	0	0	10	29	4	43	0	10	1989			94	0.136364	1	4
1989-04-18	0	3	7	32	26	68	3	10	1989			95	0.32	1	14
1989-04-19	0	2	1	4	2	9	2	3	1989			96	0.111111	1	1
1989-04-20	0	0	7	24	4	35	0	7	1989			97	0.190476	1	4
1989-04-21	0	3	7	12	7	29	3	10	1989			98	0.0555556	1	1
1989-04-22	2	2	5	17	5	31	4	9	1989			99	0.894737	1	18
1989-04-26	0	0	1	4	4	9	0	1	1989			103	0.142857	1	2
1989-04-27	0	1	4	20	4	29	1	5	1989			104	0.470588	1	10
1989-04-28	0	3	2	18	7	30	3	5	1989			105	0.555556	1	12
1989-04-29	0	2	4	27	3	36	2	6	1989			106	0.842105	1	22
1989-04-30	0	1	3	18	9	31	1	4	1989			107	0.761905	1	27
1989-05-01	0	0	3	23	7	33	0	3	1989			108	0.75	1	18
1989-05-02	0	2	4	34	5	45	2	6	1989			109	0.64	1	34
1989-05-03	0	1	2	28	14	45	1	3	1989			110	0.72	1	39
1989-05-04	0	0	3	20	25	48	0	3	1989			111	0.823529	1	35
1989-05-05	0	0	2	29	12	43	0	2	1989			112	0.869565	1	41
1989-05-06	0	2	5	37	7	51	2	7	1989			113	0.766667	1	46
1989-05-07	0	0	6	28	2	36	0	6	1989			114	0.95	1	52
1989-05-14	0	0	3	17	6	26	0	3	1989			121	0.529412	1	20
1989-05-15	0	0	1	5	1	7	0	1	1989			122	0.8	1	5
1989-05-16	0	0	3	43	1	47	0	3	1989			123	0.173913	1	4
1989-05-17	0	0	4	27	3	34	0	4	1989			124	0.826087	1	46
1989-05-18	0	1	10	41	3	55	1	11	1989			125	0.625	1	32
1989-05-19	0	1	10	9	0	20	1	11	1989			126	0.0526316	1	1
1989-05-20	0	1	4	16	3	24	1	5	1989			127	0.533333	1	21
1989-05-21	0	3	9	30	4	46	3	12	1989			128	0.56	1	21
1991-03-30	0	2	17	18	3	40	2	19	1991				0.75	1	43
1991-04-05	0	2	4	7	2	15	2	6	1991				0.727273	1	34
1991-04-06	0	1	17	20	4	42	1	18	1991				0.653846	1	57
1991-04-12	0	1	1	4	0	6	1	2	1991				0	0	0
1991-04-13	0	6	36	24	17	83	6	42	1991				0.135135	1	5
1991-04-14	0	1	12	11	3	27	1	13	1991				0.764706	1	17
1993-02-03	0	0	6	6	1	13	0	6	1993				0	0	0
1993-05-17	0	0	2	2	0	4	0	2	1993				0	0	0
1994-01-05	0	0	18	13	1	32	0	18	1994				0.176471	1	4
1994-03-18	3	7	24	11	1	46	10	34	1994				0.857143	1	33
1994-06-18	0	2	12	11	4	29	2	14	1994				0.6	1	31
1995-04-27	0	0	18	3	0	21	0	18	1995			0	0.454545	1	18
1995-04-28	0	0	22	6	0	28	0	22	1995			1	0.833333	1	28
1995-04-29	0	0	5	3	0	8	0	5	1995			2	0	0	0
1995-04-30	0	0	18	5	0	23	0	18	1995			3	0.384615	1	5
1995-05-07	0	0	15	2	2	19	0	15	1995			10	0	0	0
1995-05-13	0	0	13	1	0	14	0	13	1995			16	0.642857	1	11
1995-05-14	0	0	38	12	3	53	0	38	1995			17	0.818182	1	31
1995-05-15	0	0	23	3	0	26	0	23	1995			18	0	0	0
1995-05-18	0	0	37	16	8	61	0	37	1995			21	1	1	49
1995-05-28	0	0	42	17	4	63	0	42	1995			31	0.818182	1	67
1995-05-29	0	0	44	11	3	58	0	44	1995			32	1	1	85
1995-05-30	0	0	18	1	0	19	0	18	1995			33	1	1	44
1995-05-31	0	0	6	4	1	11	0	6	1995			34	1	1	54
1995-06-01	0	0	23	8	1	32	0	23	1995			35	1	1	99
1995-06-02	0	0	20	10	1	31	0	20	1995			36	1	1	103
1995-06-03	0	0	33	16	10	59	0	33	1995			37	1	1	141
1996-04-28	0	1	1	1	7	10	1	2	1996				0.666667	1	10
1996-04-29	4	13	15	3	4	39	17	32	1996				0.833333	1	27
1996-06-17	0	3	2	1	1	7	3	5	1996				1	1	19
1996-06-18	2	1	3	2	0	8	3	6	1996				1	1	19
1996-06-22	0	2	9	28	33	72	2	11	1996				1	1	134
1997-04-03	0	4	10	16	2	32	4	14	1997				0	0	0
1997-04-04	1	6	34	31	25	97	7	41	1997				0.590909	1	13
1997-04-05	3	2	26	21	26	78	5	31	1997				1	1	35
1997-04-06	1	0	15	12	13	41	1	16	1997				1	1	53
1998-04-12	0	0	7	9	8	24	0	7	1998				0	0	0
1998-05-09	0	1	0	0	3	4	1	1	1998				0	0	0
1998-09-08	0	0	3	4	8	15	0	3	1998				0.25	1	3
1998-11-08	0	0	3	2	1	6	0	3	1998				0	0	0
1999-03-10	4	14	12	6	11	47	18	30	1999			0	1	1	9
1999-03-11	1	3	8	9	5	26	4	12	1999			1	1	1	16
1999-03-12	2	1	2	4	1	10	3	5	1999			2	1	1	20
1999-03-13	1	2	6	10	6	25	3	9	1999			3	1	1	33
1999-03-14	1	1	3	3	14	22	2	5	1999			4	1	1	33
1999-03-15	1	1	1	10	12	25	2	3	1999			5	1	1	44
1999-03-16	2	3	9	7	8	29	5	14	1999			6	1	1	57
1999-03-18	0	1	4	10	3	18	1	5	1999			8	1	1	51
1999-03-19	1	4	20	4	6	35	5	25	1999			9	1	1	73
1999-03-20	1	7	7	8	3	26	8	15	1999			10	1	1	82
1999-03-28	0	3	4	12	10	29	3	7	1999			18	1	1	91
1999-03-29	1	0	4	15	22	42	1	5	1999			19	1	1	100
1999-04-05	0	0	8	2	5	15	0	8	1999			26	1	1	86
1999-04-06	0	0	0	2	0	2	0	0	1999			27	1	1	28
1999-04-09	0	5	6	15	24	50	5	11	1999			30	1	1	118
1999-04-10	0	1	2	6	29	38	1	3	1999			31	1	1	127
1999-04-11	0	4	3	8	12	27	4	7	1999			32	1	1	122
1999-04-12	0	1	1	12	4	18	1	2	1999			33	1	1	144
2003-10-20	0	0	1	2	0	3	0	1	2003				0	0	0

## Sheet: Just year in question
Day	1	2	3	4	5	all15	poor12	poor13	Year	Range_med	Range_mea	sdd	ppi	api	cpi
1985-02-23	1	3	8	8	1	21	4	12	1985	100	121.429	0	0	0	0
1985-02-24	1	11	11	35	7	65	12	23	1985	100	143.03	1	0.0625	1	2
1985-02-25	0	1	3	15	3	22	1	4	1985	75	88.75	2	0.0714286	1	1
1985-03-06	0	3	4	18	3	28	3	7	1985	80	108.846	11	0	0	0
1985-03-07	1	3	10	26	16	56	4	14	1985	100	128.387	12	0.4	1	9
1985-03-08	2	2	5	15	2	26	4	9	1985	130	159.412	13	0.588235	1	13
1985-03-09	1	4	3	35	6	49	5	8	1985	100	135	14	0.105263	1	2
1985-03-10	1	3	5	31	6	46	4	9	1985	190	193.571	15	0.592593	1	18
1985-03-11	4	12	15	21	2	54	16	31	1985	100	152.321	16	0.227273	1	8
1985-03-21	0	6	3	10	0	19	6	9	1985	80	122.059	26	0.153846	1	3
1985-03-22	1	1	7	11	4	24	2	9	1985	100	112.105	27	0.4	1	8
1985-03-23	0	5	0	23	6	34	5	5	1985	80	111.765	28	0.45	1	15
1985-03-24	0	1	3	9	0	13	1	4	1985	125	148.75	29	0	0	0
1985-03-25	0	1	4	4	1	10	1	5	1985	100	126.667	30	0.375	1	5
1985-03-26	0	2	6	17	6	31	2	8	1985	100	182.963	31	0.2	1	6
1985-03-27	0	0	2	14	2	18	0	2	1985	75	115	32	0.111111	1	1
1985-03-28	0	3	5	19	4	31	3	8	1985	100	109.63	33	0.166667	1	4
1985-03-29	0	1	2	9	3	15	1	3	1985	100	117	34	0.285714	1	4
1985-03-30	0	3	10	29	4	46	3	13	1985	100	111.029	35	0.545455	1	30
1985-03-31	1	3	4	21	2	31	4	8	1985	100	144.5	36	0.416667	1	17
1985-04-10	0	0	5	9	2	16	0	5	1985	100	122.692	46	0.0666667	1	1
1985-04-11	1	2	4	18	5	30	3	7	1985	100	119.286	47	0.210526	1	8
1985-04-12	2	4	7	34	9	56	6	13	1985	80	95.9091	48	0.526316	1	34
1985-04-13	0	1	1	3	0	5	1	2	1985	100	147.5	49	0.75	1	3
1985-04-14	0	0	4	7	0	11	0	4	1985	100	113	50	0.5	1	6
1985-04-15	1	1	5	13	7	27	2	7	1985	80	110.263	51	0.315789	1	12
1985-04-16	0	1	5	6	0	12	1	6	1985	225	213.5	52	0	0	0
1985-04-17	1	3	7	13	7	31	4	11	1985	80	92.1875	53	0.56	1	19
1985-04-18	0	10	2	18	2	32	10	12	1985	100	121.471	54	0.545455	1	23
1985-04-19	0	1	3	7	3	14	1	4	1985	95	100.8	55	0.111111	1	2
1985-04-20	0	8	9	19	3	39	8	17	1985	110	164.375	56	0.16	1	9
1987-01-03	0	6	7	21	0	34	6	13	1987	100	117.368	0	0	0	0
1987-01-05	3	7	12	26	5	53	10	22	1987	90	116.528	2	0	0	0
1987-01-06	0	7	7	5	3	22	7	14	1987	200	231.364	3	0.384615	1	5
1987-01-07	0	3	1	12	5	21	3	4	1987	100	125.714	4	0.846154	1	13
1987-01-08	0	5	8	22	9	44	5	13	1987	85	112.941	5	0.96	1	40
1987-01-09	0	9	13	46	6	74	9	22	1987	120	137.727	6	1	1	46
1987-01-18	0	1	7	16	15	39	1	8	1987	80	103.103	15	1	1	60
1987-01-19	0	0	1	5	3	9	0	1	1987	90	123.077	16	1	1	23
1987-01-20	0	3	2	19	6	30	3	5	1987	100	128.065	17	0.214286	1	4
1987-01-22	0	3	4	28	18	53	3	7	1987	80	111.912	19	0.666667	1	16
1987-01-23	0	1	5	21	11	38	1	6	1987	90	96.9643	20	1	1	27
1987-01-24	0	0	2	5	2	9	0	2	1987	80	80	21	0	0	0
1987-02-07	0	2	14	17	5	38	2	16	1987	100	143.333	35	0.2	1	4
1987-02-08	0	0	3	19	7	29	0	3	1987	100	150.227	36	0.866667	1	17
1987-02-09	0	4	11	20	12	47	4	15	1987	80	124.971	37	1	1	34
1987-02-10	0	0	0	4	0	4	0	0	1987	145	136.667	38	0	0	0
1987-02-11	0	5	8	24	8	45	5	13	1987	80	123.409	39	1	1	48
1987-02-12	0	2	9	17	10	38	2	11	1987	100	142.5	40	1	1	55
1987-02-13	0	1	3	7	2	13	1	4	1987	110	175	41	0.222222	1	6
1987-03-09	1	0	3	8	5	17	1	4	1987	95	155	65	1	1	39
1987-03-11	0	0	2	7	6	15	0	2	1987	85	136.667	67	0	0	0
1987-03-12	0	2	2	3	0	7	2	4	1987	100	133.333	68	0	0	0
1987-03-13	0	2	5	12	2	21	2	7	1987	100	201.591	69	0.166667	1	6
1987-03-21	0	1	6	4	4	15	1	7	1987	100	222.5	77	0.454545	1	11
1987-03-22	0	2	5	21	3	31	2	7	1987	150	206.471	78	0.0555556	1	1
1987-03-23	0	2	5	9	3	19	2	7	1987	150	144.615	79	0.111111	1	1
1987-03-25	0	1	5	7	0	13	1	6	1987	150	157	81	0	0	0
1987-04-16	0	12	19	26	3	60	12	31	1987	100	137.895	103	0.153846	1	6
1987-04-17	0	4	10	31	8	53	4	14	1987	100	148.966	104	0.380952	1	9
1987-04-18	0	18	15	48	12	93	18	33	1987	100	142.907	105	0.621622	1	33
1987-04-19	1	13	10	36	14	74	14	24	1987	95	124.2	106	0.837838	1	56
1987-04-20	0	1	6	19	1	27	1	7	1987	85	145.75	107	0.294118	1	11
1987-04-26	0	1	10	13	1	25	1	11	1987	100	108	113	0.133333	1	2
1987-04-27	0	0	8	14	11	33	0	8	1987	70	111.897	114	0	0	0
1987-04-28	0	2	3	23	6	34	2	5	1987	70	88.3333	115	0.125	1	3
1987-05-02	0	1	4	12	14	31	1	5	1987	60	131.905	119	0.636364	1	9
1987-05-11	0	0	0	4	1	5	0	0	1987	70	59.1667	128	0	0	0
1987-05-12	0	3	10	20	4	37	3	13	1987	80	121.774	129	0.296296	1	21
1987-05-13	0	0	3	8	2	13	0	3	1987	75	125.909	130	0.545455	1	21
1987-05-29	0	2	1	0	0	3	2	3	1987	125	125	146	0	0	0
1987-05-30	0	4	4	8	3	19	4	8	1987	200	180.952	147	0.166667	1	5
1987-05-31	0	3	3	10	0	16	3	6	1987	80	121.429	148	0.142857	1	2
1987-06-01	0	3	3	4	2	12	3	6	1987	100	137.692	149	0.5	1	5
1987-06-02	1	7	11	19	1	39	8	19	1987	100	135.758	150	0	0	0
1987-06-03	0	2	13	26	21	62	2	15	1987	60	84.8718	151	0.590909	1	13
1987-06-04	0	2	7	14	4	27	2	9	1987	90	105.625	152	0.318182	1	9
1987-06-05	0	1	4	15	1	21	1	5	1987	60	85	153	0.0769231	1	1
1987-06-06	0	0	6	12	4	22	0	6	1987	50	65.625	154	0.0588235	1	1
1987-06-17	0	0	1	1	1	3	0	1	1987	80	90	165	0	0	0
1987-06-18	0	1	8	10	4	23	1	9	1987	90	82.381	166	0.3125	1	5
1987-06-19	0	6	8	6	8	28	6	14	1987	50	59.0909	167	0.391304	1	11
1987-06-26	0	1	0	6	4	11	1	1	1987	80	104.444	174	0	0	0
1987-06-27	0	0	0	9	8	17	0	0	1987	60	81.5789	175	0.4	1	4
1987-06-28	0	1	4	4	2	11	1	5	1987	80	83.1818	176	0.333333	1	4
1988-04-12	0	0	5	8	16	29	0	5	1988
1988-04-13	0	4	20	50	22	96	4	24	1988
1988-04-14	0	1	9	47	12	69	1	10	1988
1988-04-15	0	0	7	68	13	88	0	7	1988
1988-04-20	0	0	5	8	6	19	0	5	1988
1988-10-27	0	0	3	3	0	6	0	3	1988
1988-10-28	0	0	0	2	0	2	0	0	1988
1988-10-29	0	0	4	4	0	8	0	4	1988
1988-11-08	0	0	1	3	0	4	0	1	1988
1988-11-09	0	0	1	1	0	2	0	1	1988
1988-11-10	0	0	4	4	0	8	0	4	1988
1988-11-11	0	1	16	33	1	51	1	17	1988
1988-11-12	0	0	7	12	2	21	0	7	1988
1988-12-15	0	0	4	17	0	21	0	4	1988
1988-12-29	0	0	4	14	0	18	0	4	1988
1989-01-13	0	2	7	18	2	29	2	9	1989			0
1989-01-28	0	0	8	13	0	21	0	8	1989			15
1989-01-29	0	0	0	9	4	13	0	0	1989			16
1989-02-10	0	0	4	5	2	11	0	4	1989			28
1989-02-11	0	0	6	7	0	13	0	6	1989			29
1989-02-12	0	0	2	1	0	3	0	2	1989			30
1989-02-13	0	6	10	12	1	29	6	16	1989			31
1989-02-14	0	0	1	3	1	5	0	1	1989			32
1989-02-15	0	0	5	1	0	6	0	5	1989			33
1989-02-16	0	0	8	10	1	19	0	8	1989			34
1989-02-17	0	1	11	12	2	26	1	12	1989			35
1989-02-18	0	0	5	13	1	19	0	5	1989			36
1989-03-01	0	0	1	5	2	8	0	1	1989			47
1989-03-02	0	0	4	16	7	27	0	4	1989			48
1989-03-03	0	0	3	20	11	34	0	3	1989			49
1989-03-04	0	0	7	25	27	59	0	7	1989			50
1989-03-05	0	5	11	42	24	82	5	16	1989			51
1989-03-06	0	0	14	24	9	47	0	14	1989			52
1989-03-08	0	0	6	26	4	36	0	6	1989			54
1989-03-09	0	0	5	19	4	28	0	5	1989			55
1989-03-10	0	0	5	14	0	19	0	5	1989			56
1989-03-11	0	3	4	22	9	38	3	7	1989			57
1989-03-30	0	0	3	1	0	4	0	3	1989			76
1989-04-01	0	0	6	15	16	37	0	6	1989			78
1989-04-02	0	0	8	29	12	49	0	8	1989			79
1989-04-03	0	0	3	6	0	9	0	3	1989			80
1989-04-13	0	0	5	6	4	15	0	5	1989			90
1989-04-14	0	0	2	4	1	7	0	2	1989			91
1989-04-15	0	0	0	17	10	27	0	0	1989			92
1989-04-16	0	0	4	18	23	45	0	4	1989			93
1989-04-17	0	0	10	29	4	43	0	10	1989			94
1989-04-18	0	3	7	32	26	68	3	10	1989			95
1989-04-19	0	2	1	4	2	9	2	3	1989			96
1989-04-20	0	0	7	24	4	35	0	7	1989			97
1989-04-21	0	3	7	12	7	29	3	10	1989			98
1989-04-22	2	2	5	17	5	31	4	9	1989			99
1989-04-26	0	0	1	4	4	9	0	1	1989			103
1989-04-27	0	1	4	20	4	29	1	5	1989			104
1989-04-28	0	3	2	18	7	30	3	5	1989			105
1989-04-29	0	2	4	27	3	36	2	6	1989			106
1989-04-30	0	1	3	18	9	31	1	4	1989			107
1989-05-01	0	0	3	23	7	33	0	3	1989			108
1989-05-02	0	2	4	34	5	45	2	6	1989			109
1989-05-03	0	1	2	28	14	45	1	3	1989			110
1989-05-04	0	0	3	20	25	48	0	3	1989			111
1989-05-05	0	0	2	29	12	43	0	2	1989			112
1989-05-06	0	2	5	37	7	51	2	7	1989			113
1989-05-07	0	0	6	28	2	36	0	6	1989			114
1989-05-14	0	0	3	17	6	26	0	3	1989			121
1989-05-15	0	0	1	5	1	7	0	1	1989			122
1989-05-16	0	0	3	43	1	47	0	3	1989			123
1989-05-17	0	0	4	27	3	34	0	4	1989			124
1989-05-18	0	1	10	41	3	55	1	11	1989			125
1989-05-19	0	1	10	9	0	20	1	11	1989			126
1989-05-20	0	1	4	16	3	24	1	5	1989			127
1989-05-21	0	3	9	30	4	46	3	12	1989			128
1991-03-30	0	2	17	18	3	40	2	19	1991
1991-04-05	0	2	4	7	2	15	2	6	1991
1991-04-06	0	1	17	20	4	42	1	18	1991
1991-04-12	0	1	1	4	0	6	1	2	1991
1991-04-13	0	6	36	24	17	83	6	42	1991
1991-04-14	0	1	12	11	3	27	1	13	1991
1993-02-03	0	0	6	6	1	13	0	6	1993
1993-05-17	0	0	2	2	0	4	0	2	1993
1994-01-05	0	0	18	13	1	32	0	18	1994
1994-03-18	3	7	24	11	1	46	10	34	1994
1994-06-18	0	2	12	11	4	29	2	14	1994
1995-04-27	0	0	18	3	0	21	0	18	1995			0
1995-04-28	0	0	22	6	0	28	0	22	1995			1
1995-04-29	0	0	5	3	0	8	0	5	1995			2
1995-04-30	0	0	18	5	0	23	0	18	1995			3
1995-05-07	0	0	15	2	2	19	0	15	1995			10
1995-05-13	0	0	13	1	0	14	0	13	1995			16
1995-05-14	0	0	38	12	3	53	0	38	1995			17
1995-05-15	0	0	23	3	0	26	0	23	1995			18
1995-05-18	0	0	37	16	8	61	0	37	1995			21
1995-05-28	0	0	42	17	4	63	0	42	1995			31
1995-05-29	0	0	44	11	3	58	0	44	1995			32
1995-05-30	0	0	18	1	0	19	0	18	1995			33
1995-05-31	0	0	6	4	1	11	0	6	1995			34
1995-06-01	0	0	23	8	1	32	0	23	1995			35
1995-06-02	0	0	20	10	1	31	0	20	1995			36
1995-06-03	0	0	33	16	10	59	0	33	1995			37
1996-04-28	0	1	1	1	7	10	1	2	1996
1996-04-29	4	13	15	3	4	39	17	32	1996
1996-06-17	0	3	2	1	1	7	3	5	1996
1996-06-18	2	1	3	2	0	8	3	6	1996
1996-06-22	0	2	9	28	33	72	2	11	1996
1997-04-03	0	4	10	16	2	32	4	14	1997
1997-04-04	1	6	34	31	25	97	7	41	1997
1997-04-05	3	2	26	21	26	78	5	31	1997
1997-04-06	1	0	15	12	13	41	1	16	1997
1998-04-12	0	0	7	9	8	24	0	7	1998
1998-05-09	0	1	0	0	3	4	1	1	1998
1998-09-08	0	0	3	4	8	15	0	3	1998
1998-11-08	0	0	3	2	1	6	0	3	1998
1999-03-10	4	14	12	6	11	47	18	30	1999			0
1999-03-11	1	3	8	9	5	26	4	12	1999			1
1999-03-12	2	1	2	4	1	10	3	5	1999			2
1999-03-13	1	2	6	10	6	25	3	9	1999			3
1999-03-14	1	1	3	3	14	22	2	5	1999			4
1999-03-15	1	1	1	10	12	25	2	3	1999			5
1999-03-16	2	3	9	7	8	29	5	14	1999			6
1999-03-18	0	1	4	10	3	18	1	5	1999			8
1999-03-19	1	4	20	4	6	35	5	25	1999			9
1999-03-20	1	7	7	8	3	26	8	15	1999			10
1999-03-28	0	3	4	12	10	29	3	7	1999			18
1999-03-29	1	0	4	15	22	42	1	5	1999			19
1999-04-05	0	0	8	2	5	15	0	8	1999			26
1999-04-06	0	0	0	2	0	2	0	0	1999			27
1999-04-09	0	5	6	15	24	50	5	11	1999			30
1999-04-10	0	1	2	6	29	38	1	3	1999			31
1999-04-11	0	4	3	8	12	27	4	7	1999			32
1999-04-12	0	1	1	12	4	18	1	2	1999			33
2003-10-20	0	0	1	2	0	3	0	1	2003

## Sheet: Data for social units
Unit	Year	Day	poor13	all15
A	1987	1987-01-06	14	22
A	1987	1987-01-07	4	21
A	1987	1987-01-08	13	44
A	1987	1987-01-09	22	74
A	1987	1987-01-18	8	39
A	1987	1987-01-19	1	9
A	1987	1987-03-09	4	17
B	1987	1987-01-06	14	22
B	1987	1987-01-20	5	30
B	1987	1987-01-22	7	53
B	1987	1987-01-23	6	38
B	1987	1987-03-22	7	31
AB	1995	1995-05-28	42	63
AB	1995	1995-05-29	44	58
AB	1995	1995-05-30	18	19
AB	1995	1995-05-31	6	11
AB	1995	1995-06-01	23	32
AB	1995	1995-06-02	20	31
AB	1995	1995-06-03	33	59
E	1989	1989-04-26	1	9
E	1989	1989-04-27	5	29
E	1989	1989-04-29	6	36
E	1989	1989-05-01	3	33
E	1989	1989-05-02	6	45
E	1989	1989-05-04	3	48
E	1989	1989-05-14	3	26
E	1989	1989-05-17	4	34
L	1987	1987-02-07	16	38
L	1987	1987-02-08	3	29
L	1987	1987-02-09	15	47
L	1987	1987-02-11	13	45
L	1987	1987-02-12	11	38
L	1987	1987-05-12	13	37
L	1987	1987-05-13	3	13
O	1989	1989-04-27	5	29
O	1989	1989-04-28	5	30
O	1989	1989-05-02	6	45
O	1989	1989-05-03	3	45
O	1989	1989-05-06	7	51
O	1989	1989-05-07	6	36
T	1999	1999-03-10	30	47
T	1999	1999-03-11	12	26
T	1999	1999-03-12	5	10
T	1999	1999-03-13	9	25
T	1999	1999-03-14	5	22
T	1999	1999-03-15	3	25
T	1999	1999-03-16	14	29
T	1999	1999-03-18	5	18
T	1999	1999-03-19	25	35
T	1999	1999-03-20	15	26
T	1999	1999-03-28	7	29
T	1999	1999-03-29	5	42
T	1999	1999-04-05	8	15
T	1999	1999-04-06	0	2
T	1999	1999-04-09	11	50
T	1999	1999-04-10	3	38
T	1999	1999-04-11	7	27
T	1999	1999-04-12	2	18

## Sheet: Explanation
Explanation of data
Data are organized by study day
Field	Explanation	Different sheets
Day	Date
1	No. of phtoidentifications with Q= 1
2	No. of phtoidentifications with Q= 2
3	No. of phtoidentifications with Q= 3
4	No. of phtoidentifications with Q= 4
5	No. of phtoidentifications with Q= 5
all15	Total no. of phtoidentifications
poor12	No. of phtoidentifications with Q= 1-2
poor13	No. of phtoidentifications with Q= 1-3
Year	Year
Range_med	Median rane to photoidentified animals (m)
Range_mea	Mean rane to photoidentified animals (m)
sdd	Number of days since the start of field season
ppi	Proportion of animals photoidentified on that day that had been photoidentified previously	All previous years or just study year
api	Whether any animals photoidentified on that day that had been photoidentified previously	All previous years or just study year
cpi	Cumulative number of previous days that animals photoidentified on that day had been photoidentified	All previous years or just study year
Unit	Social unit	Just for "Data for social units"
